# Supplementary material for: Menopausal Status Contributes to Overall Survival in Endometrial Cancer Patients
Source: Cancers (Basel). 2023 Jan 10;15(2):451. doi: 10.3390/cancers15020451 (PMC9856958; doi:10.3390/cancers15020451)
Supplement: Supplementary file 1 [file cancers-15-00451-s001.zip]

Archive with 1 entries (1 files):
- cancers-1989741-supplementary.pdf
